# Supplementary material for: GeneTIER: prioritization of candidate disease genes using tissue-specific gene expression profiles
Source: Bioinformatics. 2015 Apr 9;31(16):2728–35. doi: 10.1093/bioinformatics/btv196 (PMC4528628; doi:10.1093/bioinformatics/btv196)
Supplement: Supplementary Data [file supp_btv196_suppl_data.zip]

Archive with 7 entries (7 files):
- supplementaryfigure3d.png
- supplementarydata2.txt
- supplementaryfigure1.png
- supplementaryfigure2.png
- supplementaryfigure3a.png
- supplementaryfigure3b.png
- supplementaryfigure3c.png
