# Supplementary material for: GeneTIER: prioritization of candidate disease genes using tissue-specific gene expression profiles
Source: Bioinformatics. 2015 Apr 9;31(16):2728–35. doi: 10.1093/bioinformatics/btv196 (PMC4528628; doi:10.1093/bioinformatics/btv196)
Supplement: Supplementary Data [file supp_btv196_suppl_data.zip › supplementarydata2.txt]

Entrez Gene Id	Disease ID	Type
183	OMIM:267430	Urinary
5972	OMIM:267430	Urinary
70	OMIM:613873	Cardiovascular
88	ORPHANET:154	Cardiovascular
118	OMIM:145500	Cardiovascular
182	OMIM:187500	Cardiovascular
183	OMIM:145500	Cardiovascular
185	OMIM:145500	Cardiovascular
481	OMIM:145500	Cardiovascular
775	OMIM:611777	Cardiovascular
783	OMIM:611777	Cardiovascular
801	ORPHANET:3286	Cardiovascular
845	ORPHANET:3286	Cardiovascular
859	OMIM:192600	Cardiovascular
859	OMIM:613873	Cardiovascular
1340	OMIM:220110	Cardiovascular
1352	OMIM:220110	Cardiovascular
1410	ORPHANET:154	Cardiovascular
1482	OMIM:187500	Cardiovascular
1577	OMIM:145500	Cardiovascular
1674	ORPHANET:154	Cardiovascular
1756	ORPHANET:154	Cardiovascular
1825	OMIM:611777	Cardiovascular
1829	ORPHANET:154	Cardiovascular
1889	OMIM:145500	Cardiovascular
2218	ORPHANET:154	Cardiovascular
2274	ORPHANET:154	Cardiovascular
2626	OMIM:187500	Cardiovascular
2627	OMIM:217095	Cardiovascular
2657	OMIM:217095	Cardiovascular
2784	OMIM:145500	Cardiovascular
3910	ORPHANET:154	Cardiovascular
4607	OMIM:613873	Cardiovascular
4624	OMIM:613873	Cardiovascular
4625	OMIM:613873	Cardiovascular
4633	OMIM:613873	Cardiovascular
4634	OMIM:613873	Cardiovascular
4843	OMIM:145500	Cardiovascular
4846	OMIM:145500	Cardiovascular
5350	OMIM:613873	Cardiovascular
5663	ORPHANET:154	Cardiovascular
5664	ORPHANET:154	Cardiovascular
5740	OMIM:145500	Cardiovascular
5894	ORPHANET:154	Cardiovascular
6262	ORPHANET:3286	Cardiovascular
6324	OMIM:611777	Cardiovascular
6331	OMIM:611777	Cardiovascular
6389	ORPHANET:154	Cardiovascular
6401	OMIM:145500	Cardiovascular
6444	ORPHANET:154	Cardiovascular
6899	OMIM:217095	Cardiovascular
6901	ORPHANET:154	Cardiovascular
7112	ORPHANET:154	Cardiovascular
7134	OMIM:613873	Cardiovascular
7137	OMIM:613873	Cardiovascular
7139	OMIM:613873	Cardiovascular
7168	OMIM:613873	Cardiovascular
7273	OMIM:613873	Cardiovascular
7414	OMIM:613873	Cardiovascular
8048	OMIM:613873	Cardiovascular
8490	OMIM:145500	Cardiovascular
8557	ORPHANET:154	Cardiovascular
9531	ORPHANET:154	Cardiovascular
10008	OMIM:611777	Cardiovascular
10021	OMIM:611777	Cardiovascular
10060	ORPHANET:154	Cardiovascular
10345	ORPHANET:3286	Cardiovascular
10587	ORPHANET:154	Cardiovascular
11155	ORPHANET:154	Cardiovascular
22845	ORPHANET:154	Cardiovascular
23171	OMIM:611777	Cardiovascular
23414	OMIM:187500	Cardiovascular
50986	OMIM:145500	Cardiovascular
51422	OMIM:613873	Cardiovascular
51778	OMIM:613873	Cardiovascular
54795	ORPHANET:871	Cardiovascular
55800	OMIM:611777	Cardiovascular
55997	OMIM:217095	Cardiovascular
57158	OMIM:613873	Cardiovascular
57798	ORPHANET:154	Cardiovascular
63976	ORPHANET:154	Cardiovascular
84665	ORPHANET:154	Cardiovascular
85366	OMIM:613873	Cardiovascular
91624	ORPHANET:154	Cardiovascular
117191	OMIM:145500	Cardiovascular
125972	OMIM:613873	Cardiovascular
137814	OMIM:217095	Cardiovascular
282996	ORPHANET:154	Cardiovascular
387575	OMIM:145500	Cardiovascular
444980	OMIM:145500	Cardiovascular
100188807	OMIM:145500	Cardiovascular
100188808	OMIM:145500	Cardiovascular
22868	OMIM:220110	Musculoskeletal
51204	OMIM:220110	Musculoskeletal
84334	OMIM:220110	Musculoskeletal
84987	OMIM:220110	Musculoskeletal
116228	OMIM:220110	Musculoskeletal
493753	OMIM:220110	Musculoskeletal
100131801	OMIM:220110	Musculoskeletal
22868	OMIM:220110	Cardiovascular
51204	OMIM:220110	Cardiovascular
84334	OMIM:220110	Cardiovascular
84987	OMIM:220110	Cardiovascular
116228	OMIM:220110	Cardiovascular
493753	OMIM:220110	Cardiovascular
100131801	OMIM:220110	Cardiovascular
857	ORPHANET:528	Endocrine
1080	OMIM:167800	Endocrine
1482	ORPHANET:95720	Endocrine
1761	ORPHANET:242	Endocrine
1848	ORPHANET:478	Endocrine
2253	ORPHANET:478	Endocrine
2260	ORPHANET:478	Endocrine
2304	ORPHANET:95720	Endocrine
2353	ORPHANET:528	Endocrine
3730	ORPHANET:478	Endocrine
5172	ORPHANET:95720	Endocrine
5468	ORPHANET:528	Endocrine
5644	OMIM:167800	Endocrine
5645	OMIM:167800	Endocrine
5741	OMIM:146200	Endocrine
6528	ORPHANET:95716	Endocrine
6663	ORPHANET:478	Endocrine
6690	OMIM:167800	Endocrine
6870	ORPHANET:478	Endocrine
7038	ORPHANET:95716	Endocrine
7080	ORPHANET:95720	Endocrine
7173	ORPHANET:95716	Endocrine
7253	ORPHANET:95720	Endocrine
7849	ORPHANET:95720	Endocrine
8820	ORPHANET:478	Endocrine
8822	ORPHANET:478	Endocrine
9247	OMIM:146200	Endocrine
9394	ORPHANET:478	Endocrine
10371	ORPHANET:478	Endocrine
10555	ORPHANET:528	Endocrine
11330	OMIM:167800	Endocrine
23767	ORPHANET:478	Endocrine
26012	ORPHANET:478	Endocrine
26580	ORPHANET:528	Endocrine
50506	ORPHANET:95716	Endocrine
54756	ORPHANET:478	Endocrine
55636	ORPHANET:478	Endocrine
55717	ORPHANET:478	Endocrine
60675	ORPHANET:478	Endocrine
81848	ORPHANET:478	Endocrine
84634	ORPHANET:478	Endocrine
128674	ORPHANET:478	Endocrine
389434	ORPHANET:95716	Endocrine
389549	ORPHANET:478	Endocrine
405753	ORPHANET:95716	Endocrine
570	OMIM:607748	Gastrointestinal
657	ORPHANET:144	Gastrointestinal
1548	OMIM:122700	Gastrointestinal
1559	OMIM:122700	Gastrointestinal
1889	ORPHANET:388	Gastrointestinal
1908	ORPHANET:388	Gastrointestinal
1910	ORPHANET:388	Gastrointestinal
2052	OMIM:607748	Gastrointestinal
2243	OMIM:202400	Gastrointestinal
2244	OMIM:202400	Gastrointestinal
2266	OMIM:202400	Gastrointestinal
2668	ORPHANET:388	Gastrointestinal
2956	ORPHANET:144	Gastrointestinal
3845	ORPHANET:144	Gastrointestinal
4072	ORPHANET:144	Gastrointestinal
4292	ORPHANET:144	Gastrointestinal
4436	ORPHANET:144	Gastrointestinal
4902	ORPHANET:388	Gastrointestinal
5290	ORPHANET:144	Gastrointestinal
5378	ORPHANET:144	Gastrointestinal
5395	ORPHANET:144	Gastrointestinal
5979	ORPHANET:388	Gastrointestinal
6224	ORPHANET:144	Gastrointestinal
6718	OMIM:604489	Gastrointestinal
7048	ORPHANET:144	Gastrointestinal
9209	ORPHANET:144	Gastrointestinal
9414	OMIM:607748	Gastrointestinal
9420	OMIM:604489	Gastrointestinal
23600	OMIM:604489	Gastrointestinal
27030	ORPHANET:144	Gastrointestinal
79001	OMIM:122700	Gastrointestinal
80270	OMIM:604489	Gastrointestinal
712	OMIM:613652	Immune
713	OMIM:613652	Immune
714	OMIM:613652	Immune
720	OMIM:152700	Immune
811	OMIM:254450	Immune
930	ORPHANET:1572	Immune
931	ORPHANET:1572	Immune
973	ORPHANET:33110	Immune
974	ORPHANET:33110	Immune
975	ORPHANET:1572	Immune
987	ORPHANET:1572	Immune
1380	ORPHANET:1572	Immune
1493	OMIM:152700	Immune
1535	ORPHANET:379	Immune
1536	ORPHANET:379	Immune
1736	ORPHANET:1775	Immune
1773	OMIM:152700	Immune
2213	OMIM:152700	Immune
2243	OMIM:616004	Immune
2244	OMIM:616004	Immune
2266	OMIM:616004	Immune
2623	ORPHANET:124	Immune
3039	OMIM:140700	Immune
3040	OMIM:140700	Immune
3043	OMIM:140700	Immune
3047	ORPHANET:46532	Immune
3048	ORPHANET:46532	Immune
3507	ORPHANET:33110	Immune
3543	ORPHANET:33110	Immune
3717	OMIM:133100	Immune
4261	OMIM:209920	Immune
4352	OMIM:254450	Immune
4688	ORPHANET:379	Immune
4689	ORPHANET:379	Immune
4791	ORPHANET:1572	Immune
5295	ORPHANET:33110	Immune
5580	ORPHANET:1572	Immune
5993	OMIM:209920	Immune
5994	OMIM:209920	Immune
6125	ORPHANET:124	Immune
6135	ORPHANET:124	Immune
6138	ORPHANET:124	Immune
6154	ORPHANET:124	Immune
6165	ORPHANET:124	Immune
6201	ORPHANET:124	Immune
6204	ORPHANET:124	Immune
6218	ORPHANET:124	Immune
6223	ORPHANET:124	Immune
6229	ORPHANET:124	Immune
6231	ORPHANET:124	Immune
6234	ORPHANET:124	Immune
6235	ORPHANET:124	Immune
6772	ORPHANET:1334	Immune
6929	ORPHANET:33110	Immune
8625	OMIM:209920	Immune
8742	ORPHANET:1572	Immune
10019	OMIM:254450	Immune
10661	ORPHANET:46532	Immune
10758	ORPHANET:1334	Immune
11277	OMIM:152700	Immune
23451	OMIM:614286	Immune
23495	ORPHANET:1572	Immune
23765	ORPHANET:1334	Immune
26191	OMIM:152700	Immune
29760	ORPHANET:33110	Immune
29851	ORPHANET:1572	Immune
53335	ORPHANET:46532	Immune
54790	OMIM:614286	Immune
55024	OMIM:152700	Immune
56262	ORPHANET:33110	Immune
64170	ORPHANET:1334	Immune
64581	ORPHANET:1334	Immune
112744	ORPHANET:1334	Immune
115650	ORPHANET:1572	Immune
171023	OMIM:614286	Immune
653361	ORPHANET:379	Immune
7012	ORPHANET:1775	Immune
7015	ORPHANET:1775	Immune
26277	ORPHANET:1775	Immune
51750	ORPHANET:1775	Immune
55135	ORPHANET:1775	Immune
55505	ORPHANET:1775	Immune
55651	ORPHANET:1775	Immune
79650	ORPHANET:1775	Immune
80169	ORPHANET:1775	Immune
7012	ORPHANET:1775	Integumentary
7015	ORPHANET:1775	Integumentary
26277	ORPHANET:1775	Integumentary
51750	ORPHANET:1775	Integumentary
55135	ORPHANET:1775	Integumentary
55505	ORPHANET:1775	Integumentary
55651	ORPHANET:1775	Integumentary
79650	ORPHANET:1775	Integumentary
80169	ORPHANET:1775	Integumentary
242	ORPHANET:313	Integumentary
1308	OMIM:226650	Integumentary
1736	ORPHANET:1775	Integumentary
1828	ORPHANET:50942	Integumentary
1832	ORPHANET:50942	Integumentary
2707	OMIM:133200	Integumentary
3691	OMIM:131800	Integumentary
3848	OMIM:144200	Integumentary
3852	OMIM:131760	Integumentary
3853	ORPHANET:2309	Integumentary
3854	ORPHANET:2309	Integumentary
3857	OMIM:144200	Integumentary
3858	OMIM:113800	Integumentary
3861	OMIM:131760	Integumentary
3868	ORPHANET:2309	Integumentary
3872	ORPHANET:2309	Integumentary
3909	OMIM:226650	Integumentary
3914	OMIM:226650	Integumentary
3918	OMIM:226650	Integumentary
7051	ORPHANET:313	Integumentary
26154	ORPHANET:313	Integumentary
59344	ORPHANET:79394	Integumentary
126410	ORPHANET:313	Integumentary
127534	OMIM:133200	Integumentary
204219	ORPHANET:79394	Integumentary
285848	ORPHANET:79394	Integumentary
348938	ORPHANET:313	Integumentary
643418	ORPHANET:313	Integumentary
58	OMIM:255310	Musculoskeletal
1134	OMIM:608930	Musculoskeletal
1144	OMIM:608930	Musculoskeletal
1145	OMIM:608930	Musculoskeletal
1340	OMIM:220110	Musculoskeletal
1352	OMIM:220110	Musculoskeletal
4621	OMIM:601680	Musculoskeletal
4633	ORPHANET:2020	Musculoskeletal
7136	OMIM:601680	Musculoskeletal
7140	OMIM:601680	Musculoskeletal
9200	ORPHANET:2020	Musculoskeletal
3679	ORPHANET:2020	Musculoskeletal
7169	ORPHANET:2020	Musculoskeletal
7170	ORPHANET:2020	Musculoskeletal
57190	ORPHANET:2020	Musculoskeletal
186	ORPHANET:777	Nervous System
477	ORPHANET:569	Nervous System
767	ORPHANET:1766	Nervous System
773	ORPHANET:569	Nervous System
1512	ORPHANET:2073	Nervous System
1741	ORPHANET:777	Nervous System
1756	ORPHANET:777	Nervous System
2182	ORPHANET:777	Nervous System
2290	ORPHANET:3095	Nervous System
2664	ORPHANET:777	Nervous System
3054	ORPHANET:777	Nervous System
3060	ORPHANET:2073	Nervous System
3119	ORPHANET:2073	Nervous System
3123	ORPHANET:2073	Nervous System
3785	ORPHANET:306	Nervous System
3786	ORPHANET:306	Nervous System
4137	OMIM:172700	Nervous System
4204	OMIM:105830	Nervous System
4340	ORPHANET:2073	Nervous System
4359	OMIM:145900	Nervous System
5032	ORPHANET:2073	Nervous System
5063	ORPHANET:777	Nervous System
5663	OMIM:172700	Nervous System
6197	ORPHANET:777	Nervous System
6323	ORPHANET:569	Nervous System
6326	ORPHANET:306	Nervous System
6620	OMIM:127750	Nervous System
6622	OMIM:127750	Nervous System
6792	OMIM:105830	Nervous System
6855	ORPHANET:777	Nervous System
7102	ORPHANET:777	Nervous System
7292	ORPHANET:2073	Nervous System
7337	OMIM:105830	Nervous System
7552	ORPHANET:777	Nervous System
7592	ORPHANET:777	Nervous System
8239	ORPHANET:777	Nervous System
9459	ORPHANET:777	Nervous System
9968	ORPHANET:777	Nervous System
11043	ORPHANET:777	Nervous System
11141	ORPHANET:777	Nervous System
22854	ORPHANET:3095	Nervous System
22891	ORPHANET:2073	Nervous System
23096	ORPHANET:777	Nervous System
24140	ORPHANET:777	Nervous System
51761	ORPHANET:1766	Nervous System
65109	ORPHANET:777	Nervous System
79868	ORPHANET:777	Nervous System
84061	ORPHANET:777	Nervous System
112476	ORPHANET:569	Nervous System
116442	ORPHANET:777	Nervous System
139411	ORPHANET:777	Nervous System
170302	ORPHANET:777	Nervous System
347344	ORPHANET:777	Nervous System
641339	ORPHANET:777	Nervous System
190	ORPHANET:251510	Reproduction
1761	ORPHANET:242	Reproduction
10655	ORPHANET:242	Reproduction
50846	ORPHANET:242	Reproduction
84733	ORPHANET:242	Reproduction
2516	ORPHANET:242	Endocrine
4214	ORPHANET:242	Endocrine
6736	ORPHANET:242	Endocrine
10655	ORPHANET:242	Endocrine
50846	ORPHANET:242	Endocrine
84733	ORPHANET:242	Endocrine
57120	OMIM:102530	Reproductive
83893	OMIM:102530	Reproductive
1080	OMIM:602421	Respiratory
6337	OMIM:602421	Respiratory
6338	OMIM:602421	Respiratory
6340	OMIM:602421	Respiratory
24	ORPHANET:791	Sensory
762	ORPHANET:791	Sensory
778	ORPHANET:1872	Sensory
1258	ORPHANET:791	Sensory
1259	ORPHANET:791	Sensory
1261	ORPHANET:1872	Sensory
1406	ORPHANET:65	Sensory
1545	OMIM:604229	Sensory
2652	ORPHANET:1872	Sensory
2978	ORPHANET:1872	Sensory
2979	ORPHANET:791	Sensory
3000	ORPHANET:65	Sensory
3035	ORPHANET:231183	Sensory
3420	ORPHANET:791	Sensory
3614	ORPHANET:65	Sensory
3769	ORPHANET:65	Sensory
4117	ORPHANET:791	Sensory
4575	ORPHANET:231183	Sensory
4751	ORPHANET:791	Sensory
4901	ORPHANET:791	Sensory
5080	OMIM:604229	Sensory
5145	ORPHANET:791	Sensory
5148	ORPHANET:791	Sensory
5158	ORPHANET:791	Sensory
5308	OMIM:604229	Sensory
5949	ORPHANET:791	Sensory
5956	ORPHANET:1872	Sensory
5961	ORPHANET:1872	Sensory
5995	ORPHANET:791	Sensory
6010	ORPHANET:791	Sensory
6017	ORPHANET:791	Sensory
6094	ORPHANET:791	Sensory
6100	ORPHANET:791	Sensory
6101	ORPHANET:791	Sensory
6102	ORPHANET:791	Sensory
6103	ORPHANET:1872	Sensory
6121	ORPHANET:65	Sensory
6295	ORPHANET:791	Sensory
6297	ORPHANET:194	Sensory
7275	ORPHANET:791	Sensory
7287	ORPHANET:65	Sensory
7399	ORPHANET:791	Sensory
7401	ORPHANET:231183	Sensory
7439	ORPHANET:791	Sensory
8481	ORPHANET:791	Sensory
9227	ORPHANET:65	Sensory
9364	ORPHANET:1872	Sensory
9657	ORPHANET:65	Sensory
10002	ORPHANET:791	Sensory
10058	ORPHANET:194	Sensory
10210	ORPHANET:791	Sensory
10461	ORPHANET:791	Sensory
10594	ORPHANET:791	Sensory
22999	ORPHANET:1872	Sensory
23020	ORPHANET:791	Sensory
23418	ORPHANET:65	Sensory
23568	ORPHANET:791	Sensory
23746	ORPHANET:65	Sensory
24148	ORPHANET:791	Sensory
25794	ORPHANET:791	Sensory
26121	ORPHANET:791	Sensory
50939	ORPHANET:791	Sensory
55812	ORPHANET:65	Sensory
55857	ORPHANET:791	Sensory
55975	ORPHANET:791	Sensory
57096	ORPHANET:65	Sensory
57709	ORPHANET:791	Sensory
64218	ORPHANET:1872	Sensory
64802	ORPHANET:65	Sensory
79947	ORPHANET:791	Sensory
80184	ORPHANET:65	Sensory
83394	ORPHANET:1872	Sensory
84100	ORPHANET:791	Sensory
84140	ORPHANET:791	Sensory
84839	ORPHANET:1872	Sensory
92211	ORPHANET:1872	Sensory
93589	ORPHANET:1872	Sensory
123016	ORPHANET:791	Sensory
130557	ORPHANET:791	Sensory
145226	ORPHANET:65	Sensory
157657	ORPHANET:791	Sensory
167691	ORPHANET:65	Sensory
282809	ORPHANET:1872	Sensory
343035	ORPHANET:65	Sensory
346007	ORPHANET:791	Sensory
375298	ORPHANET:791	Sensory
388939	ORPHANET:791	Sensory
392255	ORPHANET:65	Sensory
768206	ORPHANET:791	Sensory
185	OMIM:267430	Urinary
1636	OMIM:267430	Urinary
6337	OMIM:264350	Urinary
6338	OMIM:264350	Urinary
6340	OMIM:264350	Urinary
23322	ORPHANET:564	Urinary
27077	ORPHANET:564	Urinary
51057	ORPHANET:564	Urinary
51259	ORPHANET:564	Urinary
54716	OMIM:138500	Urinary
54903	ORPHANET:564	Urinary
57096	ORPHANET:564	Urinary
57545	ORPHANET:564	Urinary
79583	ORPHANET:564	Urinary
79867	ORPHANET:564	Urinary
80184	ORPHANET:564	Urinary
80776	ORPHANET:564	Urinary
91147	ORPHANET:564	Urinary
153201	OMIM:138500	Urinary
340024	OMIM:138500	Urinary
